# Supplementary material for: Antibiogram Profile of Acinetobacter baumannii Recovered from Selected Freshwater Resources in the Eastern Cape Province, South Africa
Source: Pathogens. 2021 Aug 31;10(9):1110. doi: 10.3390/pathogens10091110 (PMC8466806; doi:10.3390/pathogens10091110)
Supplement: Supplementary file 1 [file pathogens-10-01110-s001.zip]

Archive with 1 entries (1 files):
- pathogens-1237561-Supplementay.pdf
